# Supplementary material for: On compression and damage evolution in two thermoplastics
Source: Proc Math Phys Eng Sci. 2017 Jan;473(2197):20160495. doi: 10.1098/rspa.2016.0495 (PMC5312121; doi:10.1098/rspa.2016.0495)
Supplement: Tomographic image data representing the fracture voids as shown in Figure 8 [file rspa20160495supp1.zip]

Archive with 5 entries (5 files):
- PTFE_3_8bit_700x776x300.raw
- PTFE_2_8bit_703x676x250.raw
- PTFE_1_8bit_504x485x150.raw
- PEEK_3_8bit_496x546x211.raw
- PEEK_2_8bit_500x498x211.raw
